# Supplementary material for: Prognostic and diagnostic utility of heart rate variability to predict and understand change in cancer and chemotherapy related fatigue, pain, and neuropathic symptoms: a systematic review
Source: Support Care Cancer. 2025 Nov 11;33(12):1040. doi: 10.1007/s00520-025-10164-x (PMC12602565; doi:10.1007/s00520-025-10164-x)
Supplement: Supplementary file 1 — (XLSX 28.6 KB) [file 520_2025_10164_MOESM1_ESM.xlsx]

## Sheet: Medline_1,989
Ovid MEDLINE(R) ALL <1946 to February 25, 2025>
1	exp Heart Rate/ and variab*.ti,ab,kf,kw.	33381
2	(((Cardia* or Heart or pulse) adj2 (Atria* or Chronotro* or period or rate* or control*)) or Heartbeat* or heart-beat* or ((Respirat* or Sinus*) adj2 Arrhythmi*)).ti,ab,kf,kw.	237006
3	(Parasympathetic Nervous System/ or Autonomic Nervous System/) and (activit* or function* or tone*).ti,ab,kf,kw.	17138
4	(((vegetative or visceral or parasympathetic or autonomic) adj3 nervous) and (activit* or function* or tone*)).ti,ab,kf,kw.	15997
5	Vagus Nerve/	23515
6	(((Cranial or vagus or vagal or tenth or pneumogastric or x) adj2 (nerve* or nervus or tone)) or vagatom*).ti,ab,kf,kw.	41125
7	(Electrocardiography/ and variab*.ti,ab,kf,kw.) or ((Electrocardiogra* or EKG? or ECG? or (Monitoring adj1 Holter) or Vectercardiogra* or Vecter-cardiogra* or polarcardiogra* or polar-cardiogra*) and variab*).ti,ab,kf,kw.	23839
8	(Cardiac adj3 (control* or activit* or function* or tone* or electrophysiolog*)).ti,ab,kf,kw.	86527
9	1 or 2 or 3 or 4 or 5 or 6 or 7 or 8	381162
10	Pain/ or Acute Pain/ or Pain Measurement/ or Pain Threshold/ or Cancer Pain/	244267
11	((Acute or radia*) adj2 (Ache* or hurt* or aching or suffer*)).ti,ab,kf,kw.	7225
12	pain*.ti,ab,kf,kw.	947063
13	Fatigue/	37882
14	(Fatigu* or Lassitude).ti,ab,kf,kw.	144625
15	Small Fiber Neuropathy/	391
16	((small adj1 (fibre* or fiber*) adj1 neuropath*) or erythermalgia* or erythromelalgia*).ti,ab,kf,kw.	2309
17	Sciatic Neuropathy/	2307
18	(sciatic adj1 (pals* or lesion or neuralgia or neuralgia-neuritide* or neuropath* or neurit?s)).ti,ab,kf,kw.	468
19	or/10-18	1131009
20	exp Neoplasms/	4077894
21	(cancer or cancers or cancerous or carcinoma* or adenocarcinoma* or hepatocarcinoma* or carcinosarcoma* or sarcoma* or histiocytoma* or fibrosarcoma* or osteosarcoma* or chondrosarcoma* or lymphosarcoma* or rhabdomyosarcoma* or leuk?emi* or erythroleuk?em* or lymphoma* or melanoma* or hodgkin* or "multiple myeloma" or mesothelioma* or neoplas* or malignan* or metastas?s or metastatic or carcinoid…	4970266
22	20 or 21	5657810
23	9 and 19 and 22	1989

## Sheet: CINAHL_571
#	Query	Limiters/Expanders	Last Run Via	Results
S26	S12 AND S21 AND S25	Expanders - Apply equivalent subjects	Interface - EBSCOhost Research Databases	571
		Search modes - Proximity	Search Screen - Advanced Search
			Database - CINAHL Plus
S25	S22 OR S23 OR S24	Expanders - Apply equivalent subjects	Interface - EBSCOhost Research Databases	1030108
		Search modes - Proximity	Search Screen - Advanced Search
			Database - CINAHL Plus
S24	MW ( (cancer OR cancers OR cancerous OR carcinoma* OR adenocarcinoma* OR hepatocarcinoma* OR carcinosarcoma* OR sarcoma* OR histiocytoma* OR fibrosarcoma* OR osteosarcoma* OR chondrosarcoma* OR lymphosarcoma* OR rhabdomyosarcoma* OR leuk#emi* OR erythroleuk#em* OR lymphoma* OR melanoma* OR hodgkin* OR "multiple myeloma" OR mesothelioma* OR neoplas* OR malignan* OR metastas#s OR metastatic OR carc…	Expanders - Apply equivalent subjects	Interface - EBSCOhost Research Databases	725907
		Search modes - Proximity	Search Screen - Advanced Search
			Database - CINAHL Plus
S23	TI ( (cancer OR cancers OR cancerous OR carcinoma* OR adenocarcinoma* OR hepatocarcinoma* OR carcinosarcoma* OR sarcoma* OR histiocytoma* OR fibrosarcoma* OR osteosarcoma* OR chondrosarcoma* OR lymphosarcoma* OR rhabdomyosarcoma* OR leuk#emi* OR erythroleuk#em* OR lymphoma* OR melanoma* OR hodgkin* OR "multiple myeloma" OR mesothelioma* OR neoplas* OR malignan* OR metastas#s OR metastatic OR carc…	Expanders - Apply equivalent subjects	Interface - EBSCOhost Research Databases	853405
		Search modes - Proximity	Search Screen - Advanced Search
			Database - CINAHL Plus
S22	(MH "Neoplasms+")	Expanders - Apply equivalent subjects	Interface - EBSCOhost Research Databases	672326
		Search modes - Proximity	Search Screen - Advanced Search
			Database - CINAHL Plus
S21	S13 OR S14 OR S15 OR S16 OR S17 OR S18 OR S19 OR S20	Expanders - Apply equivalent subjects	Interface - EBSCOhost Research Databases	439867
		Search modes - Proximity	Search Screen - Advanced Search
			Database - CINAHL Plus
S20	TI ( (sciatic N0 (pals* OR lesion OR neuralgia OR neuralgia-neuritide* OR neuropath* OR neurit#s)) ) OR AB ( (sciatic N0 (pals* OR lesion OR neuralgia OR neuralgia-neuritide* OR neuropath* OR neurit#s)) )OR MW ( (sciatic N0 (pals* OR lesion OR neuralgia OR neuralgia-neuritide* OR neuropath* OR neurit#s)) )	Expanders - Apply equivalent subjects	Interface - EBSCOhost Research Databases	101
		Search modes - Proximity	Search Screen - Advanced Search
			Database - CINAHL Plus
S19	TI ( ((small N0 (fibre* OR fiber*) N0 neuropath*) OR erythermalgia* OR erythromelalgia*) ) OR AB ( ((small N0 (fibre* OR fiber*) N0 neuropath*) OR erythermalgia* OR erythromelalgia*) ) OR MW ( ((small N0 (fibre* OR fiber*) N0 neuropath*) OR erythermalgia* OR erythromelalgia*) )	Expanders - Apply equivalent subjects	Interface - EBSCOhost Research Databases	595
		Search modes - Proximity	Search Screen - Advanced Search
			Database - CINAHL Plus
S18	(MH "Small Fiber Neuropathy")	Expanders - Apply equivalent subjects	Interface - EBSCOhost Research Databases	62
		Search modes - Proximity	Search Screen - Advanced Search
			Database - CINAHL Plus
S17	TI ( (Fatigu* OR Lassitude) ) OR AB ( (Fatigu* OR Lassitude) )OR MW ( (Fatigu* OR Lassitude) )	Expanders - Apply equivalent subjects	Interface - EBSCOhost Research Databases	60415
		Search modes - Proximity	Search Screen - Advanced Search
			Database - CINAHL Plus
S16	(MH "Fatigue")	Expanders - Apply equivalent subjects	Interface - EBSCOhost Research Databases	23828
		Search modes - Proximity	Search Screen - Advanced Search
			Database - CINAHL Plus
S15	TI pain* OR AB pain* OR MW pain*	Expanders - Apply equivalent subjects	Interface - EBSCOhost Research Databases	390925
		Search modes - Proximity	Search Screen - Advanced Search
			Database - CINAHL Plus
S14	TI ( ((Acute or radia*) N1 (Ache* or hurt* or aching or suffer*)) ) OR AB ( ((Acute or radia*) N1 (Ache* or hurt* or aching or suffer*)) ) OR MW ( ((Acute or radia*) N1 (Ache* or hurt* or aching or suffer*)) )	Expanders - Apply equivalent subjects	Interface - EBSCOhost Research Databases	1062
		Search modes - Proximity	Search Screen - Advanced Search
			Database - CINAHL Plus
S13	(MH "Pain") OR (MH "Acute Pain (Saba CCC)") OR (MH "Acute Pain Control (Saba CCC)") OR (MH "Pain Measurement") OR (MH "Pain Threshold") OR (MH "Cancer Pain")	Expanders - Apply equivalent subjects	Interface - EBSCOhost Research Databases	128565
		Search modes - Proximity	Search Screen - Advanced Search
			Database - CINAHL Plus
S12	S1 OR S2 OR S5 OR S6 OR S7 OR S8 OR S9 OR S10 OR S11	Expanders - Apply equivalent subjects	Interface - EBSCOhost Research Databases	86826
		Search modes - Proximity	Search Screen - Advanced Search
			Database - CINAHL Plus
S11	TI ( (Cardiac N2 (control* or activit* or function* or tone* or electrophysiolog*)) ) OR AB ( (Cardiac N2 (control* or activit* or function* or tone* or electrophysiolog*)) ) OR MW ( (Cardiac N2 (control* or activit* or function* or tone* or electrophysiolog*)) )	Expanders - Apply equivalent subjects	Interface - EBSCOhost Research Databases	16362
		Search modes - Proximity	Search Screen - Advanced Search
			Database - CINAHL Plus
S10	TI ( ((Electrocardiogra* or EKG# or ECG# or (Monitoring N0 Holter) or Vectercardiogra* or Vecter-cardiogra* or polarcardiogra* or polar-cardiogra*) and variab*) ) OR AB ( ((Electrocardiogra* or EKG# or ECG# or (Monitoring N0 Holter) or Vectercardiogra* or Vecter-cardiogra* or polarcardiogra* or polar-cardiogra*) and variab*) ) OR MW ( ((Electrocardiogra* or EKG# or ECG# or (Monitoring N0 Holter) …	Expanders - Apply equivalent subjects	Interface - EBSCOhost Research Databases	4183
		Search modes - Proximity	Search Screen - Advanced Search
			Database - CINAHL Plus
S9	(MH "Electrocardiography") AND (TI (variab*) OR AB (variab*) OR MW (variab*))	Expanders - Apply equivalent subjects	Interface - EBSCOhost Research Databases	3609
		Search modes - Proximity	Search Screen - Advanced Search
			Database - CINAHL Plus
S8	TI ( (((Cranial or vagus or vagal or tenth or pneumogastric or x) N1 (nerve* or nervus or tone)) or vagatom*) ) OR AB ( (((Cranial or vagus or vagal or tenth or pneumogastric or x) N1 (nerve* or nervus or tone)) or vagatom*) ) OR MW ( (((Cranial or vagus or vagal or tenth or pneumogastric or x) N1 (nerve* or nervus or tone)) or vagatom*) )	Expanders - Apply equivalent subjects	Interface - EBSCOhost Research Databases	6858
		Search modes - Proximity	Search Screen - Advanced Search
			Database - CINAHL Plus
S7	(MH "Vagus Nerve")	Expanders - Apply equivalent subjects	Interface - EBSCOhost Research Databases	1612
		Search modes - Proximity	Search Screen - Advanced Search
			Database - CINAHL Plus
S6	TI ( (((vegetative or visceral or parasympathetic or autonomic) N2 nervous) and (activit* or function* or tone*)) ) OR AB ( (((vegetative or visceral or parasympathetic or autonomic) N2 nervous) and (activit* or function* or tone*)) ) OR MW ( (((vegetative or visceral or parasympathetic or autonomic) N2 nervous) and (activit* or function* or tone*)) )	Expanders - Apply equivalent subjects	Interface - EBSCOhost Research Databases	2511
		Search modes - Proximity	Search Screen - Advanced Search
			Database - CINAHL Plus
S5	S3 AND S4	Expanders - Apply equivalent subjects	Interface - EBSCOhost Research Databases	3042
		Search modes - Proximity	Search Screen - Advanced Search
			Database - CINAHL Plus
S4	TI ( activit* or function* or tone* ) OR AB ( activit* or function* or tone* ) OR MW ( activit* or function* or tone* )	Expanders - Apply equivalent subjects	Interface - EBSCOhost Research Databases	1015171
		Search modes - Proximity	Search Screen - Advanced Search
			Database - CINAHL Plus
S3	(MH "Parasympathetic Nervous System" OR MH "Autonomic Nervous System")	Expanders - Apply equivalent subjects	Interface - EBSCOhost Research Databases	6055
		Search modes - Proximity	Search Screen - Advanced Search
			Database - CINAHL Plus
S2	TI ( (((Cardia* or Heart or pulse) N1 (Atria* or Chronotro* or period or rate* or control*)) or Heartbeat* or heart-beat* or ((Respirat* or Sinus*) N1 Arrhythmi*)) ) OR AB ( (((Cardia* or Heart or pulse) N1 (Atria* or Chronotro* or period or rate* or control*)) or Heartbeat* or heart-beat* or ((Respirat* or Sinus*) N1 Arrhythmi*)) ) OR MW ( (((Cardia* or Heart or pulse) N1 (Atria* or Chronotro* o…	Expanders - Apply equivalent subjects	Interface - EBSCOhost Research Databases	63738
		Search modes - Proximity	Search Screen - Advanced Search
			Database - CINAHL Plus
S1	(MH "Heart Rate") AND (TI(variab*) OR AB(variab*) OR MW(variab*))	Expanders - Apply equivalent subjects	Interface - EBSCOhost Research Databases	6809
		Search modes - Proximity	Search Screen - Advanced Search
			Database - CINAHL Plus

## Sheet: APA PsycInfo_149
#	Query	Results
S24	S12 AND S20 AND S23	149
S23	S21 OR S22	110785
S22	( TI ( (cancer OR cancers OR cancerous OR carcinoma* OR adenocarcinoma* OR hepatocarcinoma* OR carcinosarcoma* OR sarcoma* OR histiocytoma* OR fibrosarcoma* OR osteosarcoma* OR chondrosarcoma* OR lymphosarcoma* OR rhabdomyosarcoma* OR leuk#emi* OR erythroleuk#em* OR lymphoma* OR melanoma* OR hodgkin* OR "multiple myeloma" OR mesothelioma* OR neoplas* OR malignan* OR metastas#s OR metastatic OR ca…	109164
S21	DE "Neoplasms" OR DE "Benign Neoplasms" OR DE "Breast Neoplasms" OR DE "Endocrine Neoplasms" OR DE "Leukemias" OR DE "Melanoma" OR DE "Metastasis" OR DE "Nervous System Neoplasms" OR DE "Terminal Cancer"	65831
S20	S13 OR S14 OR S15 OR S16 OR S17 OR S18 OR S19	171858
S19	TI ( (sciatic N0 (pals* OR lesion OR neuralgia OR neuralgia-neuritide* OR neuropath* OR neurit#s)) ) OR AB ( (sciatic N0 (pals* OR lesion OR neuralgia OR neuralgia-neuritide* OR neuropath* OR neurit#s)) )OR KW ( (sciatic N0 (pals* OR lesion OR neuralgia OR neuralgia-neuritide* OR neuropath* OR neurit#s)) )	28
S18	TI ( ((small N0 (fibre* OR fiber*) N0 neuropath*) OR erythermalgia* OR erythromelalgia*) ) OR AB ( ((small N0 (fibre* OR fiber*) N0 neuropath*) OR erythermalgia* OR erythromelalgia*) ) OR KW ( ((small N0 (fibre* OR fiber*) N0 neuropath*) OR erythermalgia* OR erythromelalgia*) )	324
S17	TI ( (Fatigu* OR Lassitude) ) OR AB ( (Fatigu* OR Lassitude) )OR KW ( (Fatigu* OR Lassitude) )	33639
S16	DE "Fatigue"	15521
S15	TI pain* OR AB pain* OR KW pain*	135336
S14	TI ( ((Acute or radia*) N1 (Ache* or hurt* or aching or suffer*)) ) OR AB ( ((Acute or radia*) N1 (Ache* or hurt* or aching or suffer*)) ) OR KW ( ((Acute or radia*) N1 (Ache* or hurt* or aching or suffer*)) )	513
S13	((DE "Pain") OR (DE "Acute Pain")) OR (DE "Pain Measurement" OR DE "Pain Thresholds")	55913
S12	S1 OR S2 OR S5 OR S6 OR S7 OR S8 OR S9 OR S10 OR S11	40837
S11	S3 AND S4	4702
S10	TI ( (Cardiac N2 (control* or activit* or function* or tone* or electrophysiolog*)) ) OR AB ( (Cardiac N2 (control* or activit* or function* or tone* or electrophysiolog*)) ) OR KW ( (Cardiac N2 (control* or activit* or function* or tone* or electrophysiolog*)) )	3174
S9	TI ( ((Electrocardiogra* or EKG# or ECG# or (Monitoring N0 Holter) or Vectercardiogra* or Vecter-cardiogra* or polarcardiogra* or polar-cardiogra*) and variab*) ) OR AB ( ((Electrocardiogra* or EKG# or ECG# or (Monitoring N0 Holter) or Vectercardiogra* or Vecter-cardiogra* or polarcardiogra* or polar-cardiogra*) and variab*) ) OR KW ( ((Electrocardiogra* or EKG# or ECG# or (Monitoring N0 Holter) …	1311
S8	DE "Electrocardiography" AND (TI (variab*) OR AB (variab*) OR KW (variab*))	1037
S7	TI ( (((Cranial or vagus or vagal or tenth or pneumogastric or x) N1 (nerve* or nervus or tone)) or vagatom*) ) OR AB ( (((Cranial or vagus or vagal or tenth or pneumogastric or x) N1 (nerve* or nervus or tone)) or vagatom*) ) OR KW ( (((Cranial or vagus or vagal or tenth or pneumogastric or x) N1 (nerve* or nervus or tone)) or vagatom*) )	4589
S6	DE "Vagus Nerve"	2684
S5	TI ( (((vegetative or visceral or parasympathetic or autonomic) N2 nervous) and (activit* or function* or tone*)) ) OR AB ( (((vegetative or visceral or parasympathetic or autonomic) N2 nervous) and (activit* or function* or tone*)) ) OR KW ( (((vegetative or visceral or parasympathetic or autonomic) N2 nervous) and (activit* or function* or tone*)) )	3458
S4	TI ( activit* or function* or tone* ) OR AB ( activit* or function* or tone* ) OR KW ( activit* or function* or tone* )	1220611
S3	(DE "Parasympathetic Nervous System") OR (DE "Autonomic Nervous System")	7938
S2	TI ( (((Cardia* or Heart or pulse) N1 (Atria* or Chronotro* or period or rate* or control*)) or Heartbeat* or heart-beat* or ((Respirat* or Sinus*) N1 Arrhythmi*)) ) OR AB ( (((Cardia* or Heart or pulse) N1 (Atria* or Chronotro* or period or rate* or control*)) or Heartbeat* or heart-beat* or ((Respirat* or Sinus*) N1 Arrhythmi*)) ) OR KW ( (((Cardia* or Heart or pulse) N1 (Atria* or Chronotro* o…	31734
S1	DE "Heart Rate Variability"	3432

## Sheet: Scopus_1,948
TITLE-ABS ( ( ( ( vegetative OR visceral OR parasympathetic OR autonomic ) W/2 nervous ) AND ( activit* OR function* OR tone* ) ) ) OR TITLE-ABS ( ( ( ( cardia* OR heart OR pulse ) W/1 ( atria* OR chronotro* OR period OR rate* OR control* ) ) OR heartbeat* OR heart-beat* OR ( ( respirat* OR sinus* ) W/1 arrhythmi* ) ) ) OR TITLE-ABS ( ( ( ( cranial OR vagus OR vagal OR tenth OR pneumogastric OR x…	1948

## Sheet: WoS_1,964
Entitlements	#	Search Query	Database	Results
- WOS.SCI: 1945 to 2025 - WOS.AHCI: 1975 to 2025 - WOS.ESCI: 2020 to 2025 - WOS.ISTP: 1990 to 2025 - WOS.SSCI: 1956 to 2025 - WOS.ISSHP: 1990 to 2025	1	(TS=(((Cardia* OR Heart OR pulse) NEAR/1 (Atria* OR Chronotro* OR period OR rate* OR control*)) OR Heartbeat* OR heart-beat* OR ((Respirat* OR Sinus*) NEAR/1 Arrhythmi*) OR (((vegetative OR visceral OR parasympathetic OR autonomic) NEAR/2 nervous) AND (activit* OR function* OR tone*)) OR ((Cranial OR vagus OR vagal OR tenth OR pneumogastric OR x) NEAR/1 (nerve* OR nervus OR tone)) OR vagatom* OR …	Web of Science Core Collection	436537
- WOS.SCI: 1945 to 2025 - WOS.AHCI: 1975 to 2025 - WOS.ESCI: 2020 to 2025 - WOS.ISTP: 1990 to 2025 - WOS.SSCI: 1956 to 2025 - WOS.ISSHP: 1990 to 2025	2	((Acute OR radia*) NEAR/1 (Ache* OR hurt* OR aching OR suffer*)) OR pain* OR ((Acute OR radia*) NEAR/1 (Ache* OR hurt* OR aching OR suffer*)) OR pain* OR Fatigu* OR Lassitude OR erythermalgia* OR erythromelalgia* OR (sciatic NEXT/1 (pals* OR lesion OR neuralgia OR neuralgia-neuritide* OR neuropath* OR neurit$s)) (Topic) OR ((Acute OR radia*) NEAR/1 (Ache* OR hurt* OR aching OR suffer*)) OR pain* …	Web of Science Core Collection	1436408
- WOS.SCI: 1945 to 2025 - WOS.AHCI: 1975 to 2025 - WOS.ESCI: 2020 to 2025 - WOS.ISTP: 1990 to 2025 - WOS.SSCI: 1956 to 2025 - WOS.ISSHP: 1990 to 2025	3	(small-fiber*-neuropath*) OR (small-fibre*-neuropath*) (Topic) OR (small-fiber*-neuropath*) OR (small-fibre*-neuropath*) (Title) OR (small-fiber*-neuropath*) OR (small-fibre*-neuropath*) (Abstract) OR (small-fiber*-neuropath*) OR (small-fibre*-neuropath*) (Keyword Plus ®)	Web of Science Core Collection	2420
- WOS.SCI: 1945 to 2025 - WOS.AHCI: 1975 to 2025 - WOS.ESCI: 2020 to 2025 - WOS.ISTP: 1990 to 2025 - WOS.SSCI: 1956 to 2025 - WOS.ISSHP: 1990 to 2025	4	cancer OR cancers OR cancerous OR carcinoma* OR adenocarcinoma* OR hepatocarcinoma* OR carcinosarcoma* OR sarcoma* OR histiocytoma* OR fibrosarcoma* OR osteosarcoma* OR chondrosarcoma* OR lymphosarcoma* OR rhabdomyosarcoma* OR leukemi* OR leukaemi* OR erythroleukaem* OR erythroleukem* OR lymphoma* OR melanoma* OR hodgkin* OR "multiple myeloma" OR mesothelioma* OR neoplas* OR malignan* OR metastas…	Web of Science Core Collection	6313017
- WOS.SCI: 1945 to 2025 - WOS.AHCI: 1975 to 2025 - WOS.ESCI: 2020 to 2025 - WOS.ISTP: 1990 to 2025 - WOS.SSCI: 1956 to 2025 - WOS.ISSHP: 1990 to 2025	5	#2 OR #3	Web of Science Core Collection	1437579
- WOS.SCI: 1945 to 2025 - WOS.AHCI: 1975 to 2025 - WOS.ESCI: 2020 to 2025 - WOS.ISTP: 1990 to 2025 - WOS.SSCI: 1956 to 2025 - WOS.ISSHP: 1990 to 2025	6	#5 AND #4 AND #1	Web of Science Core Collection	1964

## Sheet: Embase_5,806
No.	Query	Results	Date
#21	#8 AND #17 AND #20	5806	2025-02-27
#20	#18 OR #19	8125777	2025-02-27
#19	cancer:ti,ab,kw OR cancers:ti,ab,kw OR cancerous:ti,ab,kw OR carcinoma*:ti,ab,kw OR adenocarcinoma*:ti,ab,kw OR hepatocarcinoma*:ti,ab,kw OR carcinosarcoma*:ti,ab,kw OR sarcoma*:ti,ab,kw OR histiocytoma*:ti,ab,kw OR fibrosarcoma*:ti,ab,kw OR osteosarcoma*:ti,ab,kw OR chondrosarcoma*:ti,ab,kw OR lymphosarcoma*:ti,ab,kw OR rhabdomyosarcoma*:ti,ab,kw OR leuk$emi*:ti,ab,kw OR erythroleuk$em*:ti,ab,kw…	6985492	2025-02-27
#18	'neoplasm'/exp	6729071	2025-02-27
#17	#9 OR #10 OR #11 OR #12 OR #13 OR #14 OR #15 OR #16	1881956	2025-02-27
#16	(sciatic NEAR/1 (pals* OR lesion OR neuralgia OR 'neuralgia neuritide*' OR neuropath* OR neurit$s)):ti,ab,kw	694	2025-02-27
#15	((small NEAR/1 (fibre* OR fiber*) NEAR/1 neuropath*):ti,ab,kw) OR erythermalgia*:ti,ab,kw OR erythromelalgia*:ti,ab,kw	3810	2025-02-27
#14	'small fiber neuropathy'/de OR 'sciatic neuropathy'/de	3139	2025-02-27
#13	fatigu*:ti,ab,kw OR lassitude:ti,ab,kw	238248	2025-02-27
#12	'fatigue'/de	312746	2025-02-27
#11	pain*:ti,ab,kw	1453358	2025-02-27
#10	((acute OR radia*) NEAR/2 (ache* OR hurt* OR aching OR suffer*)):ti,ab,kw	11740	2025-02-27
#9	'pain'/de OR 'pain measurement'/de OR 'pain threshold'/de OR 'cancer pain'/de	473385	2025-02-27
#8	#1 OR #2 OR #3 OR #4 OR #5 OR #6 OR #7	501407	2025-02-27
#7	(cardiac NEAR/3 (control* OR activit* OR function* OR tone* OR electrophysiolog*)):ti,ab,kw	132111	2025-02-27
#6	('electrocardiography'/de OR 'electrocardiogram'/de) AND variab*:ti,ab,kw OR ((electrocardiogra*:ti,ab,kw OR ekg$:ti,ab,kw OR ecg$:ti,ab,kw OR ((monitoring NEAR/1 holter):ti,ab,kw) OR vectercardiogra*:ti,ab,kw OR 'vecter cardiogra*':ti,ab,kw OR polarcardiogra*:ti,ab,kw OR 'polar cardiogra*':ti,ab,kw) AND variab*:ti,ab,kw)	38063	2025-02-27
#5	(((cranial OR vagus OR vagal OR tenth OR pneumogastric OR x) NEAR/2 (nerve* OR nervus OR tone)):ti,ab,kw) OR vagatom*:ti,ab,kw	60571	2025-02-27
#4	(((vegetative OR visceral OR parasympathetic OR autonomic) NEAR/3 nervous):ti,ab,kw) AND (activit*:ti,ab,kw OR function*:ti,ab,kw OR tone*:ti,ab,kw)	24863	2025-02-27
#3	('autonomic nervous system'/de OR 'parasympathetic nervous system physiology'/de) AND (activit*:ti,ab,kw OR function*:ti,ab,kw OR tone*:ti,ab,kw)	29737	2025-02-27
#2	(((cardia* OR heart OR pulse) NEAR/2 (atria* OR chronotro* OR period OR rate* OR control*)):ti,ab,kw) OR heartbeat*:ti,ab,kw OR 'heart beat*':ti,ab,kw OR (((respirat* OR sinus*) NEAR/2 arrhythmi*):ti,ab,kw)	344041	2025-02-27
#1	('heart rate'/exp OR 'heart rate') AND variab*:ti,ab,kw	76040	2025-02-27

## Sheet: Cochrane_269
Search Name:	Hear Rate Variability- Cancer Patients
Date Run:	27/02/2025 19:15:18
Comment:
ID	Search	Hits
#1	MeSH descriptor: [Heart Rate] this term only	23509
#2	(variab*):ti,ab,kw	130532
#3	#1 AND #2	4563
#4	((((Cardia* or Heart or pulse) NEAR/1 (Atria* or Chronotro* or period or rate* or control*)) or Heartbeat* or heart-beat* or ((Respirat* or Sinus*) NEAR/1 Arrhythmi*))):ti	5287
#5	MeSH descriptor: [Parasympathetic Nervous System] this term only	286
#6	MeSH descriptor: [Autonomic Nervous System] this term only	1506
#7	(activit* or function* or tone*):ti,ab,kw	528881
#8	(#5 OR #6) AND #7	1219
#9	((((vegetative or visceral or parasympathetic or autonomic) NEAR/2 nervous) and (activit* or function* or tone*))):ti,ab,kw	3366
#10	MeSH descriptor: [Vagus Nerve] this term only	530
#11	((((Cranial or vagus or vagal or tenth or pneumogastric or x) NEAR/1 (nerve* or nervus or tone)) or vagatom*)):ti,ab,kw	3199
#12	MeSH descriptor: [Electrocardiography] this term only	9224
#13	#12 AND #2	1126
#14	(((Electrocardiogra* or EKG? or ECG? or (Monitoring NEAR/0 Holter) or Vectercardiogra* or Vecter-cardiogra* or polarcardiogra* or polar-cardiogra*) and variab*)):ti	41
#15	((Cardiac NEAR/2 (control* or activit* or function* or tone* or electrophysiolog*))):ti,ab,kw	8814
#16	#3 OR #4 OR #8 OR #9 OR #10 OR #11 OR #13 OR #14 OR #15	22028
#17	MeSH descriptor: [Pain] this term only	17125
#18	MeSH descriptor: [Acute Pain] this term only	1335
#19	MeSH descriptor: [Pain Measurement] this term only	26979
#20	MeSH descriptor: [Pain Threshold] this term only	2223
#21	MeSH descriptor: [Cancer Pain] this term only	410
#22	(((Acute or radia*) NEAR/1 (Ache* or hurt* or aching or suffer*))):ti,ab,kw	251
#23	(pain*):ti,ab,kw	266792
#24	MeSH descriptor: [Fatigue] this term only	5702
#25	((Fatigu* or Lassitude)):ti,ab,kw	48962
#26	MeSH descriptor: [Small Fiber Neuropathy] this term only	22
#27	(((small NEAR/0 (fibre* or fiber*) NEAR/0 neuropath*) or erythermalgia* or erythromelalgia*)):ti,ab,kw	30
#28	MeSH descriptor: [Sciatic Neuropathy] this term only	9
#29	((sciatic NEAR/0 (pals* or lesion or neuralgia or neuralgia-neuritide* or neuropath* or neurit?s))):ti,ab,kw	0
#30	{OR #17-#29}	301894
#31	MeSH descriptor: [Neoplasms] explode all trees	126134
#32	((cancer or cancers or cancerous or carcinoma* or adenocarcinoma* or hepatocarcinoma* or carcinosarcoma* or sarcoma* or histiocytoma* or fibrosarcoma* or osteosarcoma* or chondrosarcoma* or lymphosarcoma* or rhabdomyosarcoma* or leuk?emi* or erythroleuk?em* or lymphoma* or melanoma* or hodgkin* or "multiple myeloma" or mesothelioma* or neoplas* or malignan* or metastas?s or metastatic or carcinoi…	310236
#33	{OR #31-#32}	315434
#34	#16 AND #30 AND #33	269

## Sheet: Proquest_119- Not used
S1	noft((((Cardia* or Heart or pulse) NEAR/1 (Atria* or Chronotro* or period or rate* or control*)) or Heartbeat* or heart-beat* or ((Respirat* or Sinus*) NEAR/1 Arrhythmi*)))	797323
S2	noft((((vegetative or visceral or parasympathetic or autonomic) NEAR/2 nervous) and (activit* or function* or tone*)) )	57238
S3	MAINSUBJECT.EXACT("Heart rate")	346580
S4	noft((((Cranial or vagus or vagal or tenth or pneumogastric or x) NEAR/1 (nerve* or nervus or tone)) or vagatom*) )	93156
S5	MAINSUBJECT.EXACT("Heart rate") AND noft(variab*)	63602
S6	noft(((Electrocardiogra* or EKG? or ECG? or (Monitoring NEAR/0 Holter) or Vectercardiogra* or Vectercardiogra* or polarcardiogra* or polar-cardiogra*) and variab*))	42774
S7	noft((Cardiac NEAR/2 (control* or activit* or function* or tone* or electrophysiolog*)))	175480
S8	[S1] OR [S2] OR [S3] OR [S4] OR [S5] OR [S6] OR [S7]	1056618
S9	MAINSUBJECT.EXACT("Pain") OR MAINSUBJECT.EXACT("Pain management")	918040
S10	noft(((Acute or radia*) NEAR/1 (Ache* or hurt* or aching or suffer*)) OR pain*)	8124991
S11	MAINSUBJECT.EXACT("Fatigue") OR noft((Fatigu* or Lassitude))	852202
S12	noft(((small NEAR/0 (fibre* or fiber*) NEAR/0 neuropath*) or erythermalgia* or erythromelalgia*)) OR noft((sciatic NEAR/0 (pals* or lesion or neuralgia or neuralgia-neuritide* or neuropath* or neurit?s)))	7178
S13	[S9] OR [S10] OR [S11] OR [S12]	8900763
S14	MAINSUBJECT.EXACT("Canc er") OR noft((cancer or cancers or cancerous or carcinoma* or adenocarcinoma* or hepatocarcinoma* or carcinosarcoma* or sarcoma* or histiocytoma* or fibrosarcoma* or osteosarcoma* or chondrosarcoma* or lymphosarcoma* or rhabdomyosarcoma* or leuk?emi* or erythroleuk?em* or lymphoma* or melanoma* or hodgkin* or "multiple myeloma" or mesothelioma* or neoplas* or malignan* or …	15631594
S15	[S8] AND [S13] AND [S14]	7222
S16	([S8] AND [S13] AND [S14]) AND stype.exact("Dissertations & Theses")	119

## Sheet: Scopus- Note
OR TITLE-ABS ( ( ( cancer* OR oncolog* OR neoplas* OR tumo*r* ) W/0 pain ) ) OR TITLE-ABS ( ( pain W/0 ( experience OR threshold* ) ) ) OR TITLE-ABS ( ( pain W/0 ( scale OR measur* OR question* OR survey* OR method* OR assess* OR test* ) ) ) OR TITLE-ABS ( ( ( acute OR radia* ) W/0 ( pain* OR ache* OR hurt* OR aching OR suffer* ) ) ) OR TITLE-ABS ( ( ( quality W/0 life ) OR hrqol OR ( psychologic…	3620	Added to the first time the search was run by mistake- yielded extra articles screened none of 25 are from them
